# Supplementary material for: Salivary Metabolomics as a Diagnostic Tool: Distinct Metabolic Profiles Across Orofacial Pain Subtypes
Source: Int J Mol Sci. 2025 Mar 3;26(5):2260. doi: 10.3390/ijms26052260 (PMC11900362; doi:10.3390/ijms26052260)
Supplement: Supplementary file 1 [file ijms-26-02260-s001.zip]

Archive with 2 entries (2 files):
- Supplementary Figures.pdf
- Supplementaty Tables_0125.xlsx
