# Supplementary material for: Salivary Metabolomics as a Diagnostic Tool: Distinct Metabolic Profiles Across Orofacial Pain Subtypes
Source: Int J Mol Sci. 2025 Mar 3;26(5):2260. doi: 10.3390/ijms26052260 (PMC11900362; doi:10.3390/ijms26052260)
Supplement: Supplementary file 1 [file ijms-26-02260-s001.zip › Supplementaty Tables_0125.xlsx]

## Sheet: Suppl. Table S1
Supplementary Table 1. List of detected metabolites by LC/MS that showed a significant diffrence between control and various types of pain. Log10 was applied.
Metabolite	Control																																						Musculoskeletal
DL-Glutamine	-0.5436	-0.73232	-0.07659	-0.5017	-1.01723	-0.85745	-0.99413	-0.45302	-0.63961	-0.81431	-0.70099	-0.81391	-0.50164	-0.86271	-0.86965	-0.63052	-0.07699	-0.61523	-0.65867	-0.85602	-0.51089	-0.60776	-0.93159	-0.6462	-0.92367	-0.48942	-0.93409	-0.97019	-0.90328	-0.57139	-0.9402	-0.8993	-0.80118	-0.12616	-0.33737	-0.97042	-0.72928	-0.37913	-0.56404	-0.27135	-0.29405	0.220837	-0.75124	-0.27531	-0.54578	-0.09732	-0.50685	0.185081	-0.00348
Spermidine	-1.06765	-1.05504	-0.40358	-0.6381	-1.24671	-0.46775	-0.82141	0.045451	-0.37516	-1.11499	-0.21082	-0.79429	-0.4576	-0.87703	-0.36495	-0.56771	-0.22826	-0.4054	-0.41807	-0.76263	-0.94716	-0.7042	-0.8691	-0.2896	-0.74857	-0.64684	-0.84578	-1.18391	-0.97729	-1.00958	-1.32911	-1.02893	-0.79603	-0.60053	-0.62522	-1.21045	-0.59707	-0.83518	-0.16203	-0.39422	-0.41377	-0.12522	-0.69801	-0.48713	-0.34173	-0.37335	-0.50246	-0.76485	-0.16396
DL-Phenylalanine	1.19647	1.07457	1.37351	1.16976	0.742378	0.89342	0.984524	1.47771	1.10207	0.676474	1.00102	1.00602	1.38772	0.857555	1.0854	1.32311	1.49727	1.38405	1.16577	1.49324	1.23493	1.14489	1.23639	1.12376	0.828873	1.21999	0.152516	0.728619	0.860865	1.13798	0.695362	0.888857	1.18558	1.29908	1.35785	0.987834	1.44404	1.44687	1.26069	1.25992	1.28944	1.52696	1.38771	1.19519	1.25381	1.38139	1.18451	1.54448	1.54346
D-(+)-Pyroglutamic Acid	-0.22206	-0.83641	-0.41145	-0.51411	-1.05678	-0.69636	-0.93354	-0.78336	-0.6095	-0.54122	-0.39543	-0.51234	-0.55164	-0.71666	-0.63539	-0.67779	-0.14963	-0.57578	-0.53613	-0.79638	-0.71649	-0.30446	-0.83493	-0.62699	-0.86711	-0.52004	-0.61451	-0.25762	-0.70161	-0.69861	-0.69035	-0.78617	-0.54671	-0.34048	-0.66714	-0.73938	-0.60627	-0.43087	-0.46756	-0.55043	-0.32995	0.086487	-0.85384	-0.08145	-0.69045	-0.33241	-0.22113	-0.26397	-0.36945
DL-Isoleucine	0.771369	0.605383	1.26027	0.499279	0.347948	0.47465	0.364358	1.60728	0.82839	0.499801	0.524764	0.788187	1.05612	0.648017	0.563715	0.946677	1.30166	1.02191	0.86852	1.07184	0.837459	0.875105	0.528799	0.850661	0.603703	0.805176	0.791536	0.360663	0.527316	0.545086	0.425975	0.439814	0.712388	1.16067	1.41817	0.823113	1.22469	1.27962	0.994863	1.33739	1.22463	1.61028	1.12957	1.06224	1.09996	1.40628	0.801124	1.63625	1.48259
DL-Tryptophan	-0.23797	-0.63304	0.278079	-0.75205	-0.7844	-0.57019	-0.71042	0.688228	-0.20483	-0.69108	-0.63645	-0.5877	0.20489	-0.41717	-0.50306	-0.0028	0.246379	-0.05236	-0.07442	0.099863	-0.33166	-0.2692	-0.94926	-0.43213	-0.51066	-0.32287	-0.78681	-0.91075	-0.54029	-0.46163	-0.66812	-0.48087	-0.38431	0.095005	0.465292	-0.59232	0.146537	0.127877	-0.02506	0.158291	0.144686	0.571643	-0.20945	0.216908	-0.03304	0.408934	-0.3081	0.448614	0.456211
DL-Citrulline	-0.53994	-0.8284	-0.38738	-0.52438	-0.79269	-0.64715	-1.05569	-0.25471	-0.40656	-0.75677	-0.77156	-0.92118	-0.21082	-0.95618	-0.53617	-0.78695	-0.48522	-0.29735	-0.58268	-0.33331	-0.79539	-0.8802	-0.50191	-0.34156	-0.81703	-0.33267	-1.1007	-0.81578	-0.74069	-0.31258	-0.50535	-0.61943	-0.59162	0.153952	-0.48655	-1.02455	-0.33732	-0.14775	-0.18168	-0.11029	0.185784	0.348279	-0.59778	-0.20545	-0.23004	-0.31661	-0.42593	0.120489	0.219628
N-Acetyl-L-aspartic acid	-0.66957	-1.15736	-1.58238	-1.19179	-2.14655	-0.79286	-1.7307	-1.25874	-1.11092	-0.50173	-0.50884	-1.14432	-0.9246	-0.91508	-1.26429	-1.35446	-0.7686	-0.75952	-0.73688	-0.97969	-1.70765	-0.8547	-1.19537	-1.51814	-1.08838	-1.46049	-1.02131	-1.43025	-0.83447	-1.36055	-1.42696	-0.68455	-0.92812	-0.91113	-1.43944	-0.85118	-0.57884	-1.0804	-1.22112	-1.42406	-1.63149	-1.30036	-1.07138	-0.91158	-1.41919	-1.63033	-1.38726	-1.36176	-1.30429
Adenine	0.06687	-0.01166	-0.01269	0.027496	-0.64564	-0.07437	-0.31686	-0.38559	-0.29688	-0.12662	0.111393	0.052438	0.27898	-0.16567	-0.26397	-0.07807	0.188947	-0.22277	-0.28584	-0.13541	-0.85348	-0.12678	-0.31562	-0.35495	-0.36102	-0.4122	-0.18256	-0.68791	-0.21503	-0.49866	-0.21394	-0.10809	-0.21532	0.154114	-0.2216	-0.86699	-0.3445	-0.29512	-0.27048	-0.60849	-0.73526	-0.5041	-0.09335	-0.03937	-0.38301	-0.59651	-0.83376	-0.58745	-0.31065
DL-Proline	1.19019	0.977794	1.26575	1.139	1.19241	1.1258	1.01762	1.37398	1.06356	1.36682	1.50313	1.14631	1.1684	1.06049	1.09758	1.18386	1.34879	1.18299	1.01071	1.04736	1.25072	1.3511	1.20222	1.01717	1.18711	1.08651	1.23727	1.18621	1.1985	1.33253	1.18907	1.08265	1.21499	1.50973	1.19884	1.56377	1.32064	1.29129	0.968847	1.35234	1.55386	1.88794	1.06939	1.14952	1.46312	1.39271	1.11528	1.6902	1.60069
DL-Valine	1.03944	1.08916	1.19053	0.895595	1.40365	1.56071	1.36785	1.80961	1.61845	1.45913	1.3148	1.32672	1.33923	1.15694	1.34761	1.37912	1.24269	1.13782	1.15432	1.17599	1.34967	1.41785	1.16641	0.98243	1.5174	1.14907	0.791653	1.27037	1.55216	1.46178	1.27884	1.46903	1.47616	1.34588	1.66096	1.51716	1.4467	1.28185	1.23713	1.70173	1.40465	1.78925	1.22199	1.17131	1.70618	1.72461	0.956198	1.39721	1.73146
DL-Ornithine	-0.86488	-0.91851	-0.60918	-0.78805	-0.67241	-0.93698	-1.09138	-0.61765	-0.40696	-1.09072	-0.99324	-1.08151	-0.49827	-1.225	-0.63713	-0.74361	-0.9722	-0.75384	-0.5825	-0.75893	-0.53119	-0.86197	-0.7512	-0.55772	-0.95278	-0.43608	-1.36964	-0.85691	-0.78936	-0.60458	-0.89447	-0.88123	-0.80312	-0.359	-0.28229	-1.10141	-0.61357	-0.18911	-0.45986	-0.33583	-0.66345	-0.33777	-0.81356	-0.61466	-0.50053	-0.88028	-0.78825	-0.42325	-0.32769
DL-Aspartic acid	-0.85884	-1.18557	-0.92884	-1.35115	-1.5693	-1.24459	-1.22607	-0.9537	-1.00604	-1.15528	-1.14314	-1.07944	-0.9037	-1.04476	-1.00159	-0.97009	-0.85276	-0.83267	-0.98079	-1.01198	-1.27679	-0.9345	-1.12551	-1.06449	-1.18367	-0.9499	-0.7617	-1.45222	-1.1175	-1.04683	-0.96474	-1.18637	-1.24234	-0.82664	-1.04103	-1.21389	-0.97828	-0.74067	-0.91889	-1.02005	-0.93005	-0.43682	-1.03531	-0.62593	-0.89445	-0.8349	-0.99966	-0.73281	-0.84147
DL-Asparagine	-1.66561	-1.80656	-1.91148	-2.37747	-2.2291	-2.11288	-1.73003	-1.62613	-1.78613	-1.8015	-2.04254	-1.57492	-1.8566	-1.79045	-1.78622	-1.77869	-1.23314	-1.74821	-1.73616	-1.9532	-2.11181	-1.55822	-1.90178	-1.71629	-2.01558	-1.81593	-1.31379	-2.40914	-1.98196	-1.92997	-1.69919	-1.82549	-1.95262	-1.54356	-1.73678	-2.10932	-1.96787	-1.46496	-1.52427	-1.6946	-1.44787	-1.04237	-1.87645	-1.46624	-1.87732	-1.53485	-2.08566	-1.70676	-1.5137
Nicotinamide	0.065426	-0.17442	-0.38755	-0.08023	-0.40844	0.253456	-0.14742	-0.06024	-0.07538	0.017403	0.172167	0.12546	-0.07184	-0.02591	0.008153	0.15762	0.514605	-0.06265	0.228764	-0.26201	-0.31841	0.16726	-0.16861	-0.0809	-0.14508	-0.23148	0.476037	-0.44625	-0.06699	-0.29595	-0.14769	0.028253	-0.13507	0.140979	-0.21827	-0.29627	-0.14088	0.031997	0.153415	-0.48715	-0.24422	0.182802	-0.33783	0.262129	-0.1647	-0.16296	-0.47761	-0.63206	-0.18097
DL-Glutamic acid	-0.20387	-0.47151	-0.06729	-0.36075	-0.95112	-0.30334	-0.65675	-0.15023	-0.1086	-0.19467	0.087714	-0.37346	-0.14785	-0.449	-0.42515	-0.29214	-0.0151	-0.121	-0.27776	-0.59614	-0.49875	-0.25478	-0.40321	-0.12757	-0.43313	-0.34985	-0.72555	-0.76421	-0.35085	-0.21747	-0.50056	-0.03095	-0.44608	-0.18463	-0.21239	-0.35989	-0.28147	-0.34052	-0.14033	-0.113	-0.07471	0.767526	-0.47612	-0.12871	-0.23232	0.071996	-0.47893	0.159031	0.124495
4-Hydroxybenzaldehyde	-0.29068	-0.65423	-0.7499	-1.05054	-0.9178	-0.45779	-0.38575	-0.68461	-0.39652	-0.33949	-0.42741	-0.15688	-0.42569	-0.35151	-0.35605	-0.34918	-0.23073	-0.46079	-0.3495	-0.70668	-0.75076	-0.20468	-0.64926	-0.48907	-0.50305	-0.63755	0.139295	-0.87563	-0.55351	-0.65618	-0.53148	-0.36041	-0.5323	-0.27519	-0.83397	-0.65999	-0.54646	-0.35658	-0.34536	-0.92765	-0.93941	-0.47269	-0.6853	-0.31506	-0.71498	-0.78463	-0.67261	-1.41459	-0.55177
Theobromine	1.36459	1.28705	0.845772	1.02126	0.921957	1.42534	1.43366	1.04422	1.40558	1.25863	0.999782	1.47527	1.23147	1.48567	1.249	1.49628	1.35955	1.36144	1.44511	0.958972	0.63736	1.31639	1.36242	1.23994	1.37019	1.06166	1.25412	0.643293	1.33577	0.909068	1.32357	1.48999	1.33481	1.39227	0.942897	1.23429	0.683223	1.28001	1.02997	0.358229	0.755724	1.1789	1.22322	1.22117	1.17875	1.1528	0.822838	-0.00393	0.99888
Urocanic acid	-0.11	-1.09904	-0.1865	-0.43453	-0.53346	-0.64232	-0.48645	-0.05648	-0.76588	-0.38307	-0.303	-0.64399	-0.23145	-0.38228	-0.55493	-0.63516	-0.70714	-0.21865	-0.49236	0.088728	-0.60775	-0.37674	-0.55773	-0.88608	-0.62635	-0.49767	-0.78888	-0.78096	-0.45533	-0.44563	-0.56097	-0.31223	-0.07341	-0.13851	-0.3054	-0.54633	-0.09496	-0.2967	-0.3527	0.011121	0.398293	0.301638	-0.33334	0.024779	-0.4648	-0.77548	0.014865	0.55006	0.303846
N-Acetylphenylalanine	-0.90587	-0.93066	-1.05802	-1.64481	-1.36421	-1.05888	-1.15614	-1.34652	-1.01596	-0.98279	-1.09053	-0.87811	-1.09995	-0.66159	-0.91567	-0.7433	-0.40326	-0.52763	-0.73432	-1.3268	-0.91781	-1.10085	-0.37177	-0.37252	-1.09561	-0.54164	0.575934	-1.08807	-0.21124	-0.93916	-0.97603	-0.85187	-1.21179	0.08051	-0.35931	-1.43455	-1.56717	-0.53135	-0.76529	-0.93591	-0.93531	-0.51095	-0.8816	-0.44145	-0.85638	-0.99253	-1.03896	-1.89775	-1.44442
[truncated: 49 more columns]

## Sheet: Suppl. Table S2
Supplementary Table 2. Comparison between control group and diffrent types of pain based on the metabolite intensities detected by LC/MS. Pvalues calculated based on unpaired Mann-Whitney test.
Metabolite	control vs. musculoskeletal pain	control vs. neurovascular pain	control vs. neuropathic pain
4-Hydroxybenzaldehyde	0.0293	0.0172	0.152
Adenine	0.0115	0.5644	0.0713
N-Acetylphenylalanine	0.0293	0.0606	0.0399
D-(+)-Pyroglutamic Acid	0.0331	0.0173	0.0012
DL-Asparagine	0.0321	0.1311	0.5034
DL-Aspartic acid	0.0033	0.1228	0.0994
DL-Citrulline	<0.0001	0.05	0.0142
DL-Glutamic acid	0.0293	0.0814	0.0665
DL-Glutamine	<0.0001	0.0002	<0.0001
DL-Isoleucine	<0.0001	0.0236	0.0011
DL-Ornithine	0.0018	0.1353	0.2428
DL-Phenylalanine	0.021	0.048	0.0008
DL-Proline	0.0007	0.3334	0.1356
DL-Tryptophan	0.0018	0.002	0.0035
DL-Valine	0.0012	0.1269	0.2246
N-Acetyl-L-aspartic acid	0.0134	0.0039	0.0124
Nicotinamide	0.0477	0.6322	0.7093
Spermidine	0.0173	0.001	<0.0001
Theobromine	0.0001	0.0025	0.0557
Urocanic acid	0.0014	0.0083	0.1612

## Sheet: Suppl. Table S3
Supplementary Table 3. Comparison between control group and diffrent subcategories of pain based on the metabolite intensities detected by LC/MS.
Metabolites	Control																																						BMS						Mig
4-Hydroxybenzaldehyde	-0.29068	-0.65423	-0.7499	-1.05054	-0.9178	-0.45779	-0.38575	-0.68461	-0.39652	-0.33949	-0.42741	-0.15688	-0.42569	-0.35151	-0.35605	-0.34918	-0.23073	-0.46079	-0.3495	-0.70668	-0.75076	-0.20468	-0.64926	-0.48907	-0.50305	-0.63755	0.139295	-0.87563	-0.55351	-0.65618	-0.53148	-0.36041	-0.5323	-0.27519	-0.83397	-0.65999	-0.54646	-0.35658	-0.75112	-0.7782	-0.83578	-0.34536	-0.51119	-0.52487	-0.76306	-0.66171	-0.47219	-0.40941	-0.58758
Adenine	0.06687	-0.01166	-0.01269	0.027496	-0.64564	-0.07437	-0.31686	-0.38559	-0.29688	-0.12662	0.111393	0.052438	0.27898	-0.16567	-0.26397	-0.07807	0.188947	-0.22277	-0.28584	-0.13541	-0.85348	-0.12678	-0.31562	-0.35495	-0.36102	-0.4122	-0.18256	-0.68791	-0.21503	-0.49866	-0.21394	-0.10809	-0.21532	0.154114	-0.2216	-0.86699	-0.3445	-0.29512	-0.01955	-0.55639	0.015769	-0.27048	0.106057	-0.16181	-0.52827	-0.1313	-0.07523	0.078253	-0.01404
N-Acetylphenylalanine	-0.90587	-0.93066	-1.05802	-1.64481	-1.36421	-1.05888	-1.15614	-1.34652	-1.01596	-0.98279	-1.09053	-0.87811	-1.09995	-0.66159	-0.91567	-0.7433	-0.40326	-0.52763	-0.73432	-1.3268	-0.91781	-1.10085	-0.37177	-0.37252	-1.09561	-0.54164	0.575934	-1.08807	-0.21124	-0.93916	-0.97603	-0.85187	-1.21179	0.08051	-0.35931	-1.43455	-1.56717	-0.53135	-1.11861	-1.31607	-0.86596	-0.76529	-0.29343	-0.45369	-1.24986	-1.23656	-0.97074	-0.98053	-1.14962
D-(+)-Pyroglutamic Acid	-0.22206	-0.83641	-0.41145	-0.51411	-1.05678	-0.69636	-0.93354	-0.78336	-0.6095	-0.54122	-0.39543	-0.51234	-0.55164	-0.71666	-0.63539	-0.67779	-0.14963	-0.57578	-0.53613	-0.79638	-0.71649	-0.30446	-0.83493	-0.62699	-0.86711	-0.52004	-0.61451	-0.25762	-0.70161	-0.69861	-0.69035	-0.78617	-0.54671	-0.34048	-0.66714	-0.73938	-0.60627	-0.43087	-0.59871	-0.5603	-0.4698	-0.46756	-0.64649	-0.40191	-0.30888	-0.7542	-0.07434	-0.39092	-0.44043
DL-Asparagine	-1.66561	-1.80656	-1.91148	-2.37747	-2.2291	-2.11288	-1.73003	-1.62613	-1.78613	-1.8015	-2.04254	-1.57492	-1.8566	-1.79045	-1.78622	-1.77869	-1.23314	-1.74821	-1.73616	-1.9532	-2.11181	-1.55822	-1.90178	-1.71629	-2.01558	-1.81593	-1.31379	-2.40914	-1.98196	-1.92997	-1.69919	-1.82549	-1.95262	-1.54356	-1.73678	-2.10932	-1.96787	-1.46496	-2.10909	-2.14021	-1.86648	-1.52427	-1.81535	-1.68096	-1.51944	-1.8377	-1.42581	-1.73448	-1.75047
DL-Aspartic acid	-0.85884	-1.18557	-0.92884	-1.35115	-1.5693	-1.24459	-1.22607	-0.9537	-1.00604	-1.15528	-1.14314	-1.07944	-0.9037	-1.04476	-1.00159	-0.97009	-0.85276	-0.83267	-0.98079	-1.01198	-1.27679	-0.9345	-1.12551	-1.06449	-1.18367	-0.9499	-0.7617	-1.45222	-1.1175	-1.04683	-0.96474	-1.18637	-1.24234	-0.82664	-1.04103	-1.21389	-0.97828	-0.74067	-1.22949	-1.3209	-0.99503	-0.91889	-1.00587	-1.14493	-0.94996	-1.17268	-0.6453	-0.9551	-0.92711
DL-Citrulline	-0.53994	-0.8284	-0.38738	-0.52438	-0.79269	-0.64715	-1.05569	-0.25471	-0.40656	-0.75677	-0.77156	-0.92118	-0.21082	-0.95618	-0.53617	-0.78695	-0.48522	-0.29735	-0.58268	-0.33331	-0.79539	-0.8802	-0.50191	-0.34156	-0.81703	-0.33267	-1.1007	-0.81578	-0.74069	-0.31258	-0.50535	-0.61943	-0.59162	0.153952	-0.48655	-1.02455	-0.33732	-0.14775	-0.51618	-0.40899	-0.64047	-0.18168	-0.5883	-0.75842	0.00347	-0.55357	0.169704	-0.60653	-0.53552
DL-Glutamic acid	-0.20387	-0.47151	-0.06729	-0.36075	-0.95112	-0.30334	-0.65675	-0.15023	-0.1086	-0.19467	0.087714	-0.37346	-0.14785	-0.449	-0.42515	-0.29214	-0.0151	-0.121	-0.27776	-0.59614	-0.49875	-0.25478	-0.40321	-0.12757	-0.43313	-0.34985	-0.72555	-0.76421	-0.35085	-0.21747	-0.50056	-0.03095	-0.44608	-0.18463	-0.21239	-0.35989	-0.28147	-0.34052	-0.33808	-0.44668	-0.27158	-0.14033	-0.37858	-0.52591	-0.03092	-0.45716	0.342013	-0.07481	-0.25878
DL-Glutamine	-0.5436	-0.73232	-0.07659	-0.5017	-1.01723	-0.85745	-0.99413	-0.45302	-0.63961	-0.81431	-0.70099	-0.81391	-0.50164	-0.86271	-0.86965	-0.63052	-0.07699	-0.61523	-0.65867	-0.85602	-0.51089	-0.60776	-0.93159	-0.6462	-0.92367	-0.48942	-0.93409	-0.97019	-0.90328	-0.57139	-0.9402	-0.8993	-0.80118	-0.12616	-0.33737	-0.97042	-0.72928	-0.37913	-0.34887	-0.42614	-0.58136	-0.56404	-0.40699	-0.66195	-0.01365	-0.80706	0.103484	-0.49708	-0.57278
DL-Isoleucine	0.771369	0.605383	1.26027	0.499279	0.347948	0.47465	0.364358	1.60728	0.82839	0.499801	0.524764	0.788187	1.05612	0.648017	0.563715	0.946677	1.30166	1.02191	0.86852	1.07184	0.837459	0.875105	0.528799	0.850661	0.603703	0.805176	0.791536	0.360663	0.527316	0.545086	0.425975	0.439814	0.712388	1.16067	1.41817	0.823113	1.22469	1.27962	0.908073	1.01699	1.00113	0.994863	1.23143	0.674865	1.2637	0.622279	1.52723	0.582046	0.819124
DL-Ornithine	-0.86488	-0.91851	-0.60918	-0.78805	-0.67241	-0.93698	-1.09138	-0.61765	-0.40696	-1.09072	-0.99324	-1.08151	-0.49827	-1.225	-0.63713	-0.74361	-0.9722	-0.75384	-0.5825	-0.75893	-0.53119	-0.86197	-0.7512	-0.55772	-0.95278	-0.43608	-1.36964	-0.85691	-0.78936	-0.60458	-0.89447	-0.88123	-0.80312	-0.359	-0.28229	-1.10141	-0.61357	-0.18911	-0.94664	-0.46153	-0.71713	-0.45986	-0.79557	-0.67453	-0.53011	-0.68456	-0.39747	-0.62028	-0.72363
DL-Phenylalanine	1.19647	1.07457	1.37351	1.16976	0.742378	0.89342	0.984524	1.47771	1.10207	0.676474	1.00102	1.00602	1.38772	0.857555	1.0854	1.32311	1.49727	1.38405	1.16577	1.49324	1.23493	1.14489	1.23639	1.12376	0.828873	1.21999	0.152516	0.728619	0.860865	1.13798	0.695362	0.888857	1.18558	1.29908	1.35785	0.987834	1.44404	1.44687	1.28423	1.29334	1.3851	1.26069	1.36033	1.06907	1.20833	0.898861	1.55218	1.06183	1.21739
DL-Proline	1.19019	0.977794	1.26575	1.139	1.19241	1.1258	1.01762	1.37398	1.06356	1.36682	1.50313	1.14631	1.1684	1.06049	1.09758	1.18386	1.34879	1.18299	1.01071	1.04736	1.25072	1.3511	1.20222	1.01717	1.18711	1.08651	1.23727	1.18621	1.1985	1.33253	1.18907	1.08265	1.21499	1.50973	1.19884	1.56377	1.32064	1.29129	1.27404	1.11031	1.0174	0.968847	1.13788	0.906521	1.16083	1.3492	1.54821	1.23489	1.32835
DL-Tryptophan	-0.23797	-0.63304	0.278079	-0.75205	-0.7844	-0.57019	-0.71042	0.688228	-0.20483	-0.69108	-0.63645	-0.5877	0.20489	-0.41717	-0.50306	-0.0028	0.246379	-0.05236	-0.07442	0.099863	-0.33166	-0.2692	-0.94926	-0.43213	-0.51066	-0.32287	-0.78681	-0.91075	-0.54029	-0.46163	-0.66812	-0.48087	-0.38431	0.095005	0.465292	-0.59232	0.146537	0.127877	0.057204	-0.1701	-0.16095	-0.02506	0.160921	-0.9051	0.278219	-0.30924	0.360744	-0.43795	-0.05783
DL-Tyrosine	0.966	0.899	1.22	1.19	0.618	0.892	0.827	1.07	0.82	0.822	1.01	0.854	1.13	0.684	0.989	1.02	1.01	1.03	0.968	1.13	1.16	1.13	1.21	1	0.855	0.963	6.51e-05	0.705	0.765	0.961	0.808	0.929	0.93	1.11	1.01	0.825	1.18	1.08	1.11	0.998	1.13	0.979	1.11	1.06	1	0.832	1.28	1.04	0.99
DL-Valine	1.03944	1.08916	1.19053	0.895595	1.40365	1.56071	1.36785	1.80961	1.61845	1.45913	1.3148	1.32672	1.33923	1.15694	1.34761	1.37912	1.24269	1.13782	1.15432	1.17599	1.34967	1.41785	1.16641	0.98243	1.5174	1.14907	0.791653	1.27037	1.55216	1.46178	1.27884	1.46903	1.47616	1.34588	1.66096	1.51716	1.4467	1.28185	1.29245	1.62171	1.38708	1.23713	1.54566	1.04682	1.6654	1.55283	1.6076	1.15886	1.28361
L-Histidine	0.040388	-0.31808	-0.05802	-0.06727	-0.56086	-0.1744	-0.25479	-0.2494	-0.26908	0.022302	-0.05538	-0.21235	-0.07437	-0.29534	-0.26548	-0.27552	-0.0914	-0.09839	-0.17028	-0.02019	-0.27661	-0.00013	-0.00044	-0.25375	-0.19893	-0.21298	-0.19231	-0.59225	-0.07252	-0.14747	-0.30073	0.034566	-0.27567	-0.07588	-0.23958	-0.43435	0.195282	-0.11048	-0.39663	-0.34919	-0.25419	-0.1918	-0.08977	-0.36116	-0.16266	-0.25811	-0.1767	-0.30604	-0.14688
N-Acetyl-L-aspartic acid	-0.66957	-1.15736	-1.58238	-1.19179	-2.14655	-0.79286	-1.7307	-1.25874	-1.11092	-0.50173	-0.50884	-1.14432	-0.9246	-0.91508	-1.26429	-1.35446	-0.7686	-0.75952	-0.73688	-0.97969	-1.70765	-0.8547	-1.19537	-1.51814	-1.08838	-1.46049	-1.02131	-1.43025	-0.83447	-1.36055	-1.42696	-0.68455	-0.92812	-0.91113	-1.43944	-0.85118	-0.57884	-1.0804	-1.66833	-1.72304	-1.17627	-1.22112	-1.38898	-1.44422	-1.48286	-1.55415	-1.35648	-1.02064	-1.10287
Nicotinamide	0.065426	-0.17442	-0.38755	-0.08023	-0.40844	0.253456	-0.14742	-0.06024	-0.07538	0.017403	0.172167	0.12546	-0.07184	-0.02591	0.008153	0.15762	0.514605	-0.06265	0.228764	-0.26201	-0.31841	0.16726	-0.16861	-0.0809	-0.14508	-0.23148	0.476037	-0.44625	-0.06699	-0.29595	-0.14769	0.028253	-0.13507	0.140979	-0.21827	-0.29627	-0.14088	0.031997	-0.22906	-0.33831	0.047607	0.153415	0.076285	-0.08335	-0.25387	-0.25482	0.037604	0.02027	-0.01016
Spermidine	-1.06765	-1.05504	-0.40358	-0.6381	-1.24671	-0.46775	-0.82141	0.045451	-0.37516	-1.11499	-0.21082	-0.79429	-0.4576	-0.87703	-0.36495	-0.56771	-0.22826	-0.4054	-0.41807	-0.76263	-0.94716	-0.7042	-0.8691	-0.2896	-0.74857	-0.64684	-0.84578	-1.18391	-0.97729	-1.00958	-1.32911	-1.02893	-0.79603	-0.60053	-0.62522	-1.21045	-0.59707	-0.83518	-0.24654	-0.5003	-0.28016	-0.16203	-0.31721	-0.78854	-0.10926	-0.79734	0.126947	-0.53255	-0.46153
Theobromine	1.36459	1.28705	0.845772	1.02126	0.921957	1.42534	1.43366	1.04422	1.40558	1.25863	0.999782	1.47527	1.23147	1.48567	1.249	1.49628	1.35955	1.36144	1.44511	0.958972	0.63736	1.31639	1.36242	1.23994	1.37019	1.06166	1.25412	0.643293	1.33577	0.909068	1.32357	1.48999	1.33481	1.39227	0.942897	1.23429	0.683223	1.28001	1.1333	0.883832	1.23507	1.02997	1.02968	1.14274	0.722826	0.847834	1.16866	1.02166	0.756108
Urocanic acid	-0.11	-1.09904	-0.1865	-0.43453	-0.53346	-0.64232	-0.48645	-0.05648	-0.76588	-0.38307	-0.303	-0.64399	-0.23145	-0.38228	-0.55493	-0.63516	-0.70714	-0.21865	-0.49236	0.088728	-0.60775	-0.37674	-0.55773	-0.88608	-0.62635	-0.49767	-0.78888	-0.78096	-0.45533	-0.44563	-0.56097	-0.31223	-0.07341	-0.13851	-0.3054	-0.54633	-0.09496	-0.2967	-0.78942	-0.43108	-0.17058	-0.3527	0.235199	-0.57371	-0.15856	-0.05716	0.386605	-0.42696	0.029223
[truncated: 51 more columns]
